# Supplementary material for: The role of TRIF protein in regulating the proliferation and antigen presentation ability of myeloid dendritic cells through the ERK1/2 signaling pathway in chronic low-grade inflammation of intestinal mucosa mediated by flagellin-TLR5 complex signal
Source: PeerJ. 2024 Jan 2;12:e16716. doi: 10.7717/peerj.16716 (PMC10768658; doi:10.7717/peerj.16716)
Supplement: Supplemental Information 1 [file peerj-12-16716-s001.zip]

Archive with 12 entries (12 files):
- Copy of Results of TRIF expression in dendritic cells.csv
- __MACOSX/._Copy of Results of TRIF expression in dendritic cells.csv
- Copy of Results of p-ERK1:2 expression in dendritic cells.csv
- CCK8 result.csv
- ERK2.csv
- ERK1.csv
- Results of IL-12 secretion in the supernatant of DC.csv
- Results of IL-4 secretion in the supernatant of DC.csv
- Flow cytometric analysis results for CD80.csv
- Flow cytometric analysis results for CD86.csv
- Flow cytometric analysis results for MHCI.csv
- Flow cytometric analysis results for MHCII.csv
