# Supplementary material for: The role of TRIF protein in regulating the proliferation and antigen presentation ability of myeloid dendritic cells through the ERK1/2 signaling pathway in chronic low-grade inflammation of intestinal mucosa mediated by flagellin-TLR5 complex signal
Source: PeerJ. 2024 Jan 2;12:e16716. doi: 10.7717/peerj.16716 (PMC10768658; doi:10.7717/peerj.16716)
Supplement: Supplemental Information 1 [file peerj-12-16716-s001.zip › CCK8 result.csv]

	BC	BC	BC	BC	DC+CBLB502	DC+CBLB502	DC+CBLB502	DC+CBLB502	ov-TLR5 DC+CBLB502	ov-TLR5 DC+CBLB502	ov-TLR5 DC+CBLB502	ov-TLR5 DC+CBLB502	ov-TLR5DC+CBLB502+Pepinh-TRIF TFA	ov-TLR5DC+CBLB502+Pepinh-TRIF TFA	ov-TLR5DC+CBLB502+Pepinh-TRIF TFA	ov-TLR5DC+CBLB502+Pepinh-TRIF TFA
d3	1.1452	1.1321	1.3542		1.2565	1.2253	1.3897	1.2871	1.6901	1.7013	1.7304	1.8823	1.3776	1.4107	1.4819	1.3008
d5	1.2589	1.2071	1.2947		1.5321	1.6924	1.6079	1.7012	2.7324	2.6684	2.6291	2.9014	1.9973	1.8042	2.1127	1.7435
d7	1.4934	1.5032	1.4929		1.7491	1.8101	1.8717	1.9193	2.9014	2.8194	2.8071	3.0014	1.8803	2.0012	2.1987	1.9142
