# Supplementary material for: The role of TRIF protein in regulating the proliferation and antigen presentation ability of myeloid dendritic cells through the ERK1/2 signaling pathway in chronic low-grade inflammation of intestinal mucosa mediated by flagellin-TLR5 complex signal
Source: PeerJ. 2024 Jan 2;12:e16716. doi: 10.7717/peerj.16716 (PMC10768658; doi:10.7717/peerj.16716)
Supplement: Supplemental Information 1 [file peerj-12-16716-s001.zip › Results of IL-12 secretion in the supernatant of DC.csv]

BC	DC+CBLB502	ov-TLR5 DC+CBLB502	ov-TLR5DC+CBLB502+Pepinh-TRIF TFA
16.9576	18.8992	25.0009	21.0623
18.0036	19.3306	24.0887	18.1611
18.2131	20.0915	27.0109	19.9791
