# Supplementary material for: The role of TRIF protein in regulating the proliferation and antigen presentation ability of myeloid dendritic cells through the ERK1/2 signaling pathway in chronic low-grade inflammation of intestinal mucosa mediated by flagellin-TLR5 complex signal
Source: PeerJ. 2024 Jan 2;12:e16716. doi: 10.7717/peerj.16716 (PMC10768658; doi:10.7717/peerj.16716)
Supplement: Supplemental Information 1 [file peerj-12-16716-s001.zip › Flow cytometric analysis results for MHCII.csv]

BC	DC+CBLB502	ov-TLR5 DC+CBLB502	ov-TLR5DC+CBLB502+Pepinh-TRIF TFA
27.3000	33.0800	51.5000	41.9900
26.6300	31.7100	52.0600	42.6400
27.7000	32.4300	52.9900	41.1300
